# Supplementary material for: Distinct Early Serological Signatures Track with SARS-CoV-2 Survival
Source: Immunity. 2020 Sep 15;53(3):524–532.e4. doi: 10.1016/j.immuni.2020.07.020 (PMC7392190; doi:10.1016/j.immuni.2020.07.020)
Supplement: Data S1. Source Data of Antigen-Specific Titers, FcRs, and Functional Responses across Samples — Data includes raw values, sample descriptors, and data dictionary. [file mmc2.xlsx]

## Sheet: Data
SampleID	Outcome	Sex	Race	Age	Collection_From_Onset	Admit_From_Onset	Remdesivir	Antibiotics	Chloroquines	Tocilizumab	Ards	Viral_Load	S IgG1	RBD IgG1	N IgG1	S IgG2	RBD IgG2	N IgG2	S IgG3	RBD IgG3	N IgG3	S IgG4	RBD IgG4	N IgG4	S IgA1	RBD IgA1	N IgA1	S IgA2	RBD IgA2	N IgA2	S IgM	RBD IgM	N IgM	S FcRg2A	RBD FcRg2A	N FcRg2A	S FcRg2b	RBD FcRg2b	N FcRg2b	S FcRg3A	RBD FcRg3A	N FcRg3A	S SNA	RBD SNA	N SNA	S RCA	RBD RCA	N RCA	S ADCP
1	1	0	3	2	18	14	0	1	1	0	1	20.72	15518.2	11686.5	17408	2595	2977.5	4418.75	7988.75	10112.8	13740.8	2890.5	4531	4753.5	27653.2	33882	39660	5558	9203.25	8815.5	9093.5	8383.5	4864	795046	311721	1.12555e+06	121806	48280	6634	171229	66342.5	7880.75	61746	13748	33361.8	239079	63474	5174.25	12452.9
2	1	0	4	2			0	1	1	0	1	33.515	2226.5	2343.25	3379.75	2444.75	3850.5	4687	2404	3399	4383	2214.75	2699	3670.75	2822.5	6645.75	8158.75	2102.25	2977.5	4073	2262.5	2776	3515.5	522548	80008	354610	108763	43302	6258	159338	87529.8	6111.25	61302.5	13352.5	34975.5	237731	57168	4681.5	7927.4
3	1	1	2	4	6	1	1	0	0	0	0	27.995	2279.75	2450	3741	2117	2321	3298.5	2110.75	2256.25	3009.75	2256.75	2445.5	3329.25	2052	2427	3521	2262.75	2276	3363.5	2224.25	2413.75	3324.5	340324	99601.5	346531	236392	86149	7797.5	238415	90194.5	6749.25	53719.5	13567.5	36344.5	227570	60810.5	3269.25	4599.96
4	0	0	2	1	15	7	1	1	0	0	1	26.465	115548	93832	94973.5	2938.75	2725	4380.25	17165.5	14912	33445.5	2512.25	2632.5	3868	33148	14035	12666.5	4466.25	2976.25	4758.75	5641.5	3567	4185.25	1.83258e+06	963181	1.89373e+06	110930	36003	5722	159121	63702	6685	61551.5	12001.5	31386.5	242734	61133.2	5266.75	13478
5	0	1	4	4	15	13	1	0	0	0	0	30.425	2645	2479	4630	2256.75	2408.5	3449.5	2086	2452.5	3574.75	2127	2521	3253.5	2524.25	2460.5	71049.5	2037.5	2242.5	9548.75	2338.5	2314.75	3456.75	403383	124180	522630	209661	79135.5	6949	257958	110047	7354	52956.5	12738	35987.5	235144	66679.8	3522	9060.06
6	0	0	4	1	9	7	1	1	0	1	1	15.75	12611.5	2636	4245	2264	2369	3226.5	2203	2434.75	3293.5	2192.75	2321	3416.75	2594.5	2552.25	3642.5	2257.25	2360.25	3432.25	3709	2621.5	3421.25	321113	95986.5	337654	220678	106436	7025	251519	108888	7033.5	59797.8	14102.5	38958.5	250027	73709.5	3464.25	9038.42
7	0	1	4	2	16	13	0	0	0	0	0		2483	2888.5	4732.75	2794	4278	5668	8079	13690.5	23608	2409.5	2550.5	3431.5	35624.8	11211.5	18992.5	3454	3316	5810	6099	6309.25	6737.5	1.22392e+06	429179	2159087	129344	53087.5	6708.5	158994	74341.2	6710	63155	15565.2	36926	267382	79536.5	8408.5	10470.3
8	1	0		3	14	11	0	1	1	0	1	24.8	2163.5	2421.75	4737.25	2281.5	2924	9049.75	2475.25	4421.25	17488	2104.5	2349.5	3821	5050.75	4693.5	503649	3394	4256	81789.5	2388	2345	3899.5	895682	94017.2	604333	132450	46223	6241.25	164324	72587.8	6501	62003.5	11132	38160.5	243898	62073	13517.2	8993.52
9	1	0	4	4	2	1	1	1	0	0		20.31	2136.5	2529.25	3546	2270.25	2289.5	3483.75	2199.75	2466.25	3376	2155.5	2283.75	3379.5	2259.75	2647.25	3762.75	2131	2382.25	3368	2198	2219	3474.5	385594	102757	452144	188137	91542.5	6502.5	204188	86885.8	7717.25	53652.8	12431.2	34213.5	246367	69545.8	3091.5	6999.7
10	0	0	4	1	16	13	1	0	1	0	0	28.2892	4920.75	3430	4207.75	2261	2331	3424.25	2258	2601.25	3809.5	2132.5	2328	3550.5	3162.5	2698.5	6414.25	2337.5	2621.25	3803.75	3786	3111.75	3802.75	438976	123994	573884	221583	69870	7105.25	276002	118351	8196.25	55210.5	13025.5	36747.2	239326	65103	3292.75	10414.6
11	0	1	4	2	6	1	0	1	1	0	0	31.187	2206.25	2259.25	3328.75	2103.5	2549.5	3356	2340	3323.5	5049.25	2182	2232	3462.5	4471.5	7618.25	11631	2300	2642.5	3917.5	2224.5	2800.25	3283.25	618879	108308	1.71947e+06	142386	59412.8	7138.5	170006	101140	8501.5	67546.8	14962.2	36582	258243	73567.8	3976.5	7693.73
12	1	1	4	3	5	3	1	1	1		1	28.54	2058.25	2224.5	3646.5	2455.25	3124.5	4410	2395.5	3669.5	4795.25	2251.5	2710.5	4009.5	2245.25	3362	4379.5	2315.75	2794	4289.5	2313.75	2781	3873.5	326007	117387	450559	216105	71906.5	6223	257255	99798.5	7508	62858.8	16146	37633.8	259321	69050.5	4272.75	12681
13	1	0	4	0	8	6	1	1	1	0	1		833200	653584	652828	32895	35068	32674.5	28336.5	31718.2	31893.8	5076	5664.5	6160.5	91394.8	101516	107882	268697	204821	229668	9862.25	6465.25	6176.75	2.91568e+06	2.71636e+06	3.35898e+06	183502	57488.5	5398	224040	87482	7455	131171	60950.8	66398.5	373842	120825	31607.8	16307.7
14	0	0	4	1	15	13	1	1	0		1		2253	2108	3283	2187.25	2346.75	3269.25	4143.25	3312	5345	2273	2508.5	3771.5	5531.75	4967	17547.5	2475.25	2460.75	4374	6150.25	5177.25	3394.5	511576	372656	1292884	165620	62358	7071	195494	91928	7741.5	52404	13468.2	33929.8	242164	68921	3492.5	16014.5
15	0	0	4	2	12	10	1	1	1	0	0		2172.5	2259.5	3115.5	2006.5	2294.25	3327.25	2161.75	2689	3569.75	2046	2202	3118.5	2264.5	2597.25	3784	2119.75	2383.25	3538.25	2517.5	2338.5	3310.5	299302	111374	591618	200160	77630.5	6206	240212	107439	7508	54618.5	12859	35021	259710	74700	3255.5	13186.1
16	1	1	4	3			1	0	1	0	1		2261	2720	4222.5	2197.75	2441.5	3245.25	2049.5	2337.75	3336	2127	2209.25	3228.25	2174.25	2282.5	3471.5	2239.75	2303	3410.5	2121.75	2337.25	3507	291589	95717	460887	229801	110073	7843.75	238835	112614	6964	51111.2	13530.8	35702	241188	69669	3278.5	4685.49
17	0	1	2	0	8	7	1	1	1	1	1		2559.5	3577.5	5495.5	3533	13647.5	7008.5	2837.5	6290	8173	2458	3309	3708.5	3738.25	10164.5	8675.5	3021	4389.75	6455.5	2556.5	3375.75	4414.25	301367	109522	496340	228287	71930	6646.5	246575	94605.8	7549.5	62707	22029	44334.2	258716	80489.8	10087	11625
18	1	0	4	3			1	1	1	0	0		36734.2	31618.8	192684	2366	3020.5	4699.25	2903.5	4666	9018.25	2278	2501.75	4238.5	5299.25	12511.8	41348.5	2450.5	3971.25	10356.5	2160.5	2587	4032	642480	453380	2.66152e+06	222158	80496.8	6563	258766	118602	8363.5	68758.8	16930.2	40613.2	243230	65107.8	4460.25	10861.4
19	0	0	4	2	5	4	1	1	1	1	0		2079.75	2314.25	3338.25	2103.75	2319.75	3360	2116	2653.75	3159.75	2089	2337.25	3014	2449.25	2497	3585.5	2284	2499.25	3296	2266.5	2325.5	3343.25	369739	115644	591229	222904	88384.5	6743.25	256804	113666	8495.5	54571	11911.8	35034.5	241824	69459	3364	6063.08
20	1	0	4	4			1	1	0	0	0		2133.25	2655.75	3781.5	2217	2785	3860	2691.25	4648.5	6064.5	2205	2513.5	3457.25	3063	8046.5	10281.2	3319	10218.5	23811.2	2286	3136.5	3968.75	326749	138662	614317	232240	87047.5	7368.75	280770	109856	7710.75	64557	16792.5	36247	254294	77969.8	5489.5	12248
21	0	0	4	0	1	0	1	1	1	0	1		78541.8	25019	519308	16852.5	51671.2	67017	22657	111290	593300	15351	42665	49792	45747.8	94637.8	315300	18087.5	54309.2	105458	6844.25	5581.5	8259.25	1.22942e+06	471620	3.41506e+06	221935	78935.2	7356.25	243866	97266.2	6660.75	109516	112042	163880	318840	122065	47033.8	9348.23
22	0	0		0	20	14	0	0	0	0	0		2816	3397.25	5484	2477	3276.25	5391.75	2529	3714	4926.5	2253	2773	3842.5	3426.5	5035.25	8200.75	2200.5	3214.25	4615.5	2689	3148	3664.25	420720	104155	792651	134902	83027.5	6712.5	154006	85652.5	7646.5	66642.8	14843	35853	254784	63220.5	3790.25	11452.1
PBS-Control													2160	2269.25	3236.75	2255	2371.5	3348.5	2193	2224	4031.25	2244.5	2250.25	3248	2242.5	2354.5	3615	2179.25	2494.5	3730.5	2266	2457.5	3368.75	131405	84594	436302	123248	69864	6887.25	154660	101093	8329.75	53903.8	14436.2	38468.8	239355	67214.8	3076.5	4658.55
[truncated: 15 more columns]

## Sheet: Data Dictionary
Variable / Field Name	Description / Choices
SampleID	Unique ID (Randomly Generated)
Outcome	0, Convalescent | 1, Deceased
Sex	0, Male | 1, Female
Race	1, American Indian/Alaska Native (AIAN) | 2, Asian | 3, Black | 4, White | 5, Other | 6, Multiracial
Age	0, younger than 49 | 1, 50-59 | 2, 60-69 | 3, 70-79 | 4, 80 and older
Viral_Load	Ct values
Admit_From_Onset	Time from symptom onset to hospital admission in days
Collection_From_Onset	Time from symptom onset to plasma collection in days
Remdesivir	0, No | 1, Yes
Antibiotics	0, No | 1, Yes
Chloroquines	0, No | 1, Yes
Tocilizumab	0, No | 1, Yes
N	SARS-CoV2 Nucleocapsid Antigen
RBD	SARS-CoV2 Receptor Binding Domain Antigen
S	SARS-CoV2 Spike Antigen
ADCP	Antibody Dependent Cellular Phagocytosis
ADNP	Antibody Dependent Neutrophil Phagocytosis
ADCD	Antibody Dependent Complement Deposition
NKD-CD107a	Percent CD107a Positive Nk Cell Degranulation
NKD-MIP1b	Percent MIP1b Positive Nk Cell Degranulation
NKD-IFNg	Percent Interferon gamma Positive Nk Cell Degranulation
RCA	RCA Lectin binding
SNA	SNA Lectin binding
